# Supplementary material for: Comprehensive Investigation on Controlling for CT Imaging Variabilities in Radiomics Studies
Source: Sci Rep. 2018 Aug 29;8:13047. doi: 10.1038/s41598-018-31509-z (PMC6115360; doi:10.1038/s41598-018-31509-z)
Supplement: Supplementary file 2 — Supplementary Dataset 1 [file 41598_2018_31509_MOESM2_ESM.xlsx]

## Sheet: Head
Manufacturer	Model	Tube Voltage (kVp)	Tube Current (mAs)	Pitch	CTDIvol (mGy)	Kernel	Slice Thickness (mm)	FOV (mm)	Scan Options	Pixel Size (cm)	Filter	Focal Spot	Single Col Width (mm)	Total Col Width (mm)
SIEMENS	Perspective	130	220	NA	59.73	H30s	1.5	200	no_scan_options	0.390625	1	0.95	0.6	19.2
GE MEDICAL SYSTEMS	LightSpeed16	120	260	NA	59.29	STANDARD	2.5	250	AXIAL MODE	0.488281	HEAD FILTER	1.2	NA	NA
Philips	Brilliance Big Bore	120	399.575	0.688	23.7	B	3	500	HELIX	0.976562	B	NA	NA	NA
Philips	Brilliance Big Bore	120	204.014	0.813	12.1	B	3	500	HELIX	0.976562	B	NA	1.5	24
GE MEDICAL SYSTEMS	Optima CT520 Series	120	280	NA	60.44	STANDARD	2.5	220	AXIAL MODE	0.429688	HEAD FILTER	1.2	0.625	10
GE MEDICAL SYSTEMS	LightSpeed16	120	300	NA	55.47	SOFT	2.5	250	AXIAL MODE	0.488281	HEAD FILTER	1.2	NA	NA
Philips	Brilliance 64	120	350	NA	55.6	UB	2.5	246	AXIAL	0.480469	UB	NA	0.625	10
SIEMENS	SOMATOM Definition AS+	120	248	0.55	64.86	['J40s', '1']	3	298	no_scan_options	0.582031	FLAT	1.2	0.6	38.4
GE MEDICAL SYSTEMS	LightSpeed VCT	120	133	NA	121.83	STANDARD	5	250	AXIAL MODE	0.488281	MEDIUM FILTER	1.2	0.625	20
SIEMENS	Perspective	130	110	0.55	46.08	H30s	3	264	no_scan_options	0.515625	1	0.95	0.6	38.4
SIEMENS	Emotion 6	130	319.5	NA	70.93	H45s	3	297	no_scan_options	0.580078	1	0.95	3	18
GE MEDICAL SYSTEMS	Optima CT580	120	836.526	0.5625	69.23	STANDARD	2.5	650	HELICAL MODE	1.26953	BODY FILTER	1.2	0.625	10
GE MEDICAL SYSTEMS	Optima CT520 Series	120	300	NA	NA	STANDARD	5	250	AXIAL MODE	0.488281	HEAD FILTER	1.2	0.625	10
Philips	GEMINI TF Big Bore	120	0	0.567	78.2	UC	3	300	HELIX	0.585938	UC	NA	NA	NA
GE MEDICAL SYSTEMS	LightSpeed Pro 16	120	300	NA	NA	STANDARD	5	250	AXIAL MODE	0.488281	HEAD FILTER	0.7	NA	NA
GE MEDICAL SYSTEMS	LightSpeed VCT	120	250	NA	47.94	STANDARD	5	250	AXIAL MODE	0.488281	MEDIUM FILTER	0.7	0.625	20
GE MEDICAL SYSTEMS	Optima CT660	120	252	0.96875	46.86	STANDARD	5	250	HELICAL MODE	0.488281	HEAD FILTER	1.2	0.625	20
SIEMENS	Sensation 64	120	323	0.85	61.79	H60s	2	231	no_scan_options	0.451172	0	1.2	0.6	6
SIEMENS	Perspective	130	202	0.75	65.5	['J30s', '3']	4	200	no_scan_options	0.390625	1	0.95	0.6	19.2
SIEMENS	SOMATOM Definition Edge	120	53	0.8	4.38	['I30s', '3']	3	500	no_scan_options	0.976562	FLAT	1.2	0.6	38.4
Philips	Brilliance Big Bore	120	350.55	0.813	18.5	B	3	385	HELIX	0.751953	B	NA	NA	NA
GE MEDICAL SYSTEMS	LightSpeed16	120	300	NA	NA	STANDARD	2.5	200	AXIAL MODE	0.390625	HEAD FILTER	1.2	0.625	10
Philips	IQon - Spectral CT	120	359.856	0.359	61.8	UB	4	317	HELIX	0.619141	UB	NA	0.625	40
Philips	iCT 256	120	449.883	0.296	62.1	UB	4	307	HELIX	0.599609	UB	NA	0.625	40
Philips	iCT 256	120	449.883	0.296	62.1	UB	4	328	HELIX	0.640625	UB	NA	0.625	40
Philips	iCT 256	120	449.975	0.39	62.1	UB	4	326	HELIX	0.636719	UB	NA	0.625	40
Philips	Brilliance Big Bore	120	36.99	0.817	11.4	B	3	500	HELIX	0.976562	B	NA	0.75	12
GE MEDICAL SYSTEMS	LightSpeed RT	120	688.75	0.75	44.69	STANDARD	2.5	500	HELICAL MODE	0.976562	BODY FILTER	1.2	1.25	5
Philips	Brilliance Big Bore	140	399.575	0.688	34.9	B	3	600	HELIX	1.17188	B	NA	NA	NA
Philips	Brilliance 64	120	199.406	0.673	25.83	B	2.5	500	HELIX	0.976562	B	NA	NA	NA
Philips	Brilliance Big Bore	120	469.79	0.688	55.9	B	3	530	HELIX	1.03516	B	NA	NA	NA
GE MEDICAL SYSTEMS	LightSpeed RT16	120	401.45	0.9375	22.58	STANDARD	2.5	500	HELICAL MODE	0.976562	BODY FILTER	1.2	1.25	20
GE MEDICAL SYSTEMS	Discovery CT750 HD	120	321.2	0.53125	66.14	STANDARD	2.5	306	HELICAL MODE	0.597656	MEDIUM FILTER	0.7	0.625	20
GE MEDICAL SYSTEMS	Revolution HD	120	321.2	0.53125	64.64	STANDARD	2.5	289	HELICAL MODE	0.564453	MEDIUM FILTER	0.7	0.625	20
GE MEDICAL SYSTEMS	Revolution HD	120	321.2	0.53125	64.64	STANDARD	2.5	293	HELICAL MODE	0.572266	MEDIUM FILTER	0.7	0.625	20
GE MEDICAL SYSTEMS	Revolution CT	120	408.8	0.515626	65.59	STND#	2.5	300	HELICAL MODE	0.585938	MEDIUM FILTER	0.7	0.625	40
GE MEDICAL SYSTEMS	LightSpeed RT16	120	113.7	0.5625	6.72	STANDARD	2.5	350	HELICAL MODE	0.683594	BODY FILTER	1.2	1.25	20
SIEMENS	SOMATOM Definition Flash	120	148.5	0.55	78.15	H40f	2	300	no_scan_options	0.585938	FLAT	1.2	0.6	12
SIEMENS	SOMATOM Force	120	271.5	0.55	78.95	['Hr44d', '3']	2	300	no_scan_options	0.585938	FLAT	0.7	0.6	19.2
GE MEDICAL SYSTEMS	Discovery CT750 HD	120	321.2	0.53125	64.64	STANDARD	2.5	300	HELICAL MODE	0.585938	MEDIUM FILTER	0.7	0.625	20
GE MEDICAL SYSTEMS	Discovery CT750 HD	120	321.2	0.53125	64.64	STANDARD	2.5	300	HELICAL MODE	0.585938	MEDIUM FILTER	0.7	0.625	20
GE MEDICAL SYSTEMS	Discovery CT750 HD	120	321.2	0.53125	66.14	STANDARD	2.5	300	HELICAL MODE	0.585938	MEDIUM FILTER	0.7	0.625	20
GE MEDICAL SYSTEMS	Revolution HD	120	321.2	0.53125	64.64	STANDARD	2.5	300	HELICAL MODE	0.585938	MEDIUM FILTER	0.7	0.625	20
GE MEDICAL SYSTEMS	Discovery CT750 HD	120	321.2	0.53125	66.14	STANDARD	2.5	300	HELICAL MODE	0.585938	MEDIUM FILTER	0.7	0.625	20
GE MEDICAL SYSTEMS	Revolution HD	120	321.2	0.53125	65.59	STANDARD	2.5	250	HELICAL MODE	0.488281	MEDIUM FILTER	0.7	0.625	20
SIEMENS	SOMATOM Definition Flash	120	199	0.55	68.08	H40f	2	299	no_scan_options	0.583984	FLAT	1.2	0.6	12
Philips	Brilliance Big Bore	140	374.544	0.817	36.6	B	1	600	HELIX	1.17188	B	NA	NA	NA
SIEMENS	SOMATOM Definition Edge	120	300	0.6	33.73	B40s	2	500	no_scan_options	0.976562	FLAT	1.2	0.6	38.4
GE MEDICAL SYSTEMS	Discovery CT750 HD	120	321.2	0.53125	66.14	STANDARD	2.5	250	HELICAL MODE	0.488281	MEDIUM FILTER	0.7	0.625	20
GE MEDICAL SYSTEMS	Discovery CT750 HD	120	321.2	0.53125	66.14	STANDARD	2.5	290	HELICAL MODE	0.566406	MEDIUM FILTER	0.7	0.625	20
GE MEDICAL SYSTEMS	Discovery CT750 HD	120	321.2	0.53125	66.64	STANDARD	2.5	290	HELICAL MODE	0.566406	MEDIUM FILTER	0.7	0.625	20
GE MEDICAL SYSTEMS	Discovery CT750 HD	120	321.2	0.53125	64.64	STANDARD	2.5	290	HELICAL MODE	0.566406	MEDIUM FILTER	0.7	0.625	20
GE MEDICAL SYSTEMS	LightSpeed VCT	120	321.2	0.53125	62.47	STANDARD	2.5	295	HELICAL MODE	0.576172	MEDIUM FILTER	0.7	0.625	20
GE MEDICAL SYSTEMS	LightSpeed RT16	120	361.032	1.375	21.88	STANDARD	2.5	500	HELICAL MODE	0.976562	BODY FILTER	1.2	0.625	10
GE MEDICAL SYSTEMS	Revolution CT	120	383.25	0.515625	54.33	STND#	2.5	307	HELICAL MODE	0.599609	HEAD FILTER	0.7	0.625	40
GE MEDICAL SYSTEMS	Revolution CT	120	383.25	0.515625	54.33	STND#	2.5	243	HELICAL MODE	0.474609	HEAD FILTER	0.7	0.625	40
GE MEDICAL SYSTEMS	LightSpeed VCT	120	296.4	0.53125	58.66	STANDARD	2.5	220	HELICAL MODE	0.429688	MEDIUM FILTER	0.7	0.625	20
TOSHIBA	Aquilion ONE	120	280	NA	54.9	FC26	0.5	295	NORMAL_CT	0.576	MEDIUM	['1.6', '1.4']	NA	NA
GE MEDICAL SYSTEMS	Discovery CT750 HD	120	200	NA	39.03	STANDARD	5	250	AXIAL MODE	0.488281	MEDIUM FILTER	0.7	0.625	20
GE MEDICAL SYSTEMS	LightSpeed VCT	120	210	NA	40.27	STANDARD	5	250	AXIAL MODE	0.488281	MEDIUM FILTER	0.7	0.625	20
GE MEDICAL SYSTEMS	Optima CT660	120	200	NA	35.77	STANDARD	5	250	AXIAL MODE	0.488281	HEAD FILTER	0.7	0.625	20
GE MEDICAL SYSTEMS	LightSpeed VCT	120	260	NA	52.5	STANDARD	5	250	AXIAL MODE	0.488281	MEDIUM FILTER	0.7	NA	NA
GE MEDICAL SYSTEMS	Revolution EVO	120	200	NA	35.81	STANDARD	5	250	AXIAL MODE	0.488281	HEAD FILTER	0.7	0.625	20
GE MEDICAL SYSTEMS	Revolution EVO	120	200	NA	35.81	STANDARD	5	250	AXIAL MODE	0.488281	HEAD FILTER	0.7	0.625	20
GE MEDICAL SYSTEMS	LightSpeed RT16	120	623.355	0.9375	32.91	STANDARD	2.5	500	HELICAL MODE	0.976562	BODY FILTER	1.2	1.25	20
Philips	Brilliance 64	120	420	NA	66.7	UB	5	350	AXIAL	0.683594	UB	NA	NA	NA
TOSHIBA	Aquilion ONE	120	225	1.484	18	FC08	3	312.5	HELICAL_CT	0.61	MEDIUM	['1.6', '1.4']	NA	NA
GE MEDICAL SYSTEMS	LightSpeed VCT	120	102.5	0.984375	19.13	STANDARD	2.5	320	HELICAL MODE	0.625	MEDIUM FILTER	1.2	0.625	40
TOSHIBA	Aquilion PRIME	120	88	1.388	10.4	FC18	3	342.187	HELICAL_CT	0.668	LARGE EC	['1.6', '1.4']	0.5	40
GE MEDICAL SYSTEMS	BrightSpeed S	120	140	NA	NA	STANDARD	5	250	AXIAL MODE	0.488281	HEAD FILTER	1.2	1.25	10
SIEMENS	Biograph20	120	210	0.6	59.97	H31s	2	500	no_scan_options	0.976562	FLAT	1.2	0.6	12
Philips	iCT 256	120	375.15	0.39	51.8	UB	0.9	250	HELIX	0.488281	UB	NA	0.625	40
GE MEDICAL SYSTEMS	LightSpeed RT	120	377.91	0.75	24.31	STANDARD	2.5	480	HELICAL MODE	0.9375	BODY FILTER	0.7	2.5	10
TOSHIBA	Aquilion	120	81	0.828	9.1	FC08	2	379.687	HELICAL_CT	0.741	LARGE	['0.9', '0.8']	0.5	32
Philips	Brilliance Big Bore	120	300.12	0.813	17.8	C	3	600	HELIX	1.17188	C	NA	NA	NA
Philips	Brilliance Big Bore	120	300.12	0.813	17.8	C	3	600	HELIX	1.17188	C	NA	NA	NA
TOSHIBA	Aquilion	120	139.5	0.828	18.5	FC08	3	320.312	HELICAL_CT	0.625	LARGE	['1.6', '1.4']	NA	NA
TOSHIBA	Aquilion	120	124	0.828	12.9	FC08	3	317.5	HELICAL_CT	0.62	SMALL	['1.6', '1.4']	NA	NA
TOSHIBA	Aquilion ONE	120	54	0.638	4.9	FC09	3	328.125	HELICAL_CT	0.64	LARGE EC	['0.9', '0.8']	0.5	40
TOSHIBA	Aquilion/LB	120	210	0.688	59.5	FC26	5	220.312	HELICAL_CT	0.43	SMALL	['0.9', '0.8']	0.5	8
TOSHIBA	Aquilion PRIME	120	165	0.625	57.5	FC26	5	220.312	HELICAL_CT	0.43	SMALL	['0.9', '0.8']	0.5	20
TOSHIBA	Aquilion PRIME	120	165	0.625	57.5	FC26	5	220.312	HELICAL_CT	0.43	SMALL	['0.9', '0.8']	0.5	20
SIEMENS	SOMATOM Definition AS	120	281	0.75	63.54	H37f	4	286	no_scan_options	0.558594	FLAT	1.2	0.6	6
SIEMENS	SOMATOM Definition Flash	120	251	0.6	64.26	H37s	5	230	no_scan_options	0.449219	FLAT	1.2	0.6	38.4
GE MEDICAL SYSTEMS	Revolution CT	140	255	NA	60.74	STND#	2.5	250	AXIAL MODE	0.488281	MEDIUM FILTER	0.7	0.625	120
GE MEDICAL SYSTEMS	LightSpeed RT16	120	190.82	0.9375	9.18	STANDARD	1.25	318	HELICAL MODE	0.621094	BODY FILTER	1.2	1.25	20
GE MEDICAL SYSTEMS	Discovery CT750 HD	120	280	NA	55.9	STANDARD	2.5	307	AXIAL MODE	0.599609	MEDIUM FILTER	0.7	0.625	20
GE MEDICAL SYSTEMS	Revolution EVO	120	270	NA	47.51	STANDARD	5	320	AXIAL MODE	0.625	HEAD FILTER	1.2	0.625	20

## Sheet: Lung
Manufacturer	Model	Tube Voltage (kVp)	Tube Current (mAs)	Pitch	CTDIvol (mGy)	Kernel	Slice Thickness (mm)	FOV (mm)	Scan Options	Pixel Size (cm)	Filter	Focal Spot	Single Col Width (mm)	Total Col Width (mm)
SIEMENS	Perspective	130	91.2	1.3	8.12	['I30s', '2']	5	300	no_scan_options	0.585938	1	0.95	0.6	19.2
GE MEDICAL SYSTEMS	LightSpeed16	120	203.35	1.75	10.97	STANDARD	5	360	HELICAL MODE	0.703125	BODY FILTER	1.2	1.25	20
Philips	Brilliance Big Bore	120	399.575	0.688	23.7	B	3	500	HELIX	0.976562	B	NA	NA	NA
Philips	Brilliance Big Bore	120	155.064	0.813	11.8	C	3	500	HELIX	0.976562	C	NA	1.5	24
GE MEDICAL SYSTEMS	Optima CT520 Series	120	168.24	1.7507	9.47	STANDARD	2.5	360	HELICAL MODE	0.703125	BODY FILTER	1.2	0.833	19.992
GE MEDICAL SYSTEMS	LightSpeed16	120	277.8	0.9375	15.95	STANDARD	5	360	HELICAL MODE	0.703125	BODY FILTER	0.7	1.25	20
Philips	Brilliance 64	120	128.163	1.172	8.4	B	3	350	HELIX	0.683594	B	NA	0.625	40
SIEMENS	SOMATOM Definition AS+	100	91.5	1.2	2.14	['I31f', '3']	5	300	no_scan_options	0.585938	FLAT	1.2	0.6	38.4
SIEMENS	Sensation Open	120	72	0.8	8.31	B31s	5	290	no_scan_options	0.566406	0	1.2	1.2	28.8
GE MEDICAL SYSTEMS	LightSpeed VCT	120	80	1.375	4.51	STANDARD	5	380	HELICAL MODE	0.742188	BODY FILTER	1.2	0.625	40
SIEMENS	Perspective	130	33	0.8	3.63	['I31s', '2']	5	312	no_scan_options	0.609375	1	0.95	0.6	38.4
SIEMENS	Emotion 6	130	49.6	1	9.94	B41s	5	310	no_scan_options	0.605469	1	0.95	2	12
GE MEDICAL SYSTEMS	Optima CT580	120	854.568	0.5625	66.84	STANDARD	2.5	800	HELICAL MODE	1.5625	BODY FILTER	1.2	0.625	10
GE MEDICAL SYSTEMS	Optima CT520 Series	120	169.38	1.37555	NA	STANDARD	1.25	360	HELICAL MODE	0.703125	BODY FILTER	1.2	0.833	19.992
Philips	GEMINI TF Big Bore	120	0	0.938	17.2	C	3	500	HELIX	0.976562	C	NA	NA	NA
GE MEDICAL SYSTEMS	LightSpeed Pro 16	120	372.6	0.9375	NA	STANDARD	5	500	HELICAL MODE	0.976562	BODY FILTER	1.2	1.25	20
GE MEDICAL SYSTEMS	LightSpeed VCT	120	240	0.984375	18.56	STANDARD	5	400	HELICAL MODE	0.78125	BODY FILTER	0.7	0.625	40
GE MEDICAL SYSTEMS	Optima CT660	120	168	1.375	10.64	STANDARD	2.5	400	HELICAL MODE	0.78125	BODY FILTER	1.2	0.625	40
SIEMENS	Sensation 64	120	200	0.8	16.88	B31f	3	290	no_scan_options	0.566406	0	1.2	1.2	28.8
GE MEDICAL SYSTEMS	LightSpeed VCT	120	240	1.375	13.11	STANDARD	5	360	HELICAL MODE	0.703125	BODY FILTER	1.2	0.625	40
SIEMENS	Perspective	130	95.4	0.95	11.04	['I31s', '3']	5	300	no_scan_options	0.585938	1	0.95	1.2	38.4
SIEMENS	SOMATOM Definition Edge	120	39	0.8	3.16	['I30f', '3']	3	600	no_scan_options	1.17188	FLAT	1.2	0.6	38.4
Philips	Brilliance Big Bore	120	275.52	0.813	14.5	C	3	399	HELIX	0.779297	C	NA	NA	NA
GE MEDICAL SYSTEMS	LightSpeed16	120	205	1.75	NA	STANDARD	5	360	HELICAL MODE	0.703125	BODY FILTER	1.2	1.25	20
Philips	IQon - Spectral CT	120	33.976	1.204	3.1	B	2.5	328	HELIX	0.640625	B	NA	0.625	40
Philips	iCT 256	120	51.96	0.758	3.5	B	2.5	334	HELIX	0.652344	B	NA	0.625	80
Philips	iCT 256	120	53.94	0.758	3.7	B	2.5	350	HELIX	0.683594	B	NA	0.625	80
Philips	IQon - Spectral CT	120	42.032	1.171	3.5	B	2.5	350	HELIX	0.683594	B	NA	0.625	40
Philips	iCT 256	120	56.985	0.758	3.7	B	2.5	350	HELIX	0.683594	B	NA	0.625	80
Philips	Brilliance Big Bore	120	27.99	0.813	8.3	C	3	500	HELIX	0.976562	C	NA	1.5	24
GE MEDICAL SYSTEMS	LightSpeed RT	120	329.44	1.5	18.76	STANDARD	2.5	650	HELICAL MODE	1.26953	BODY FILTER	1.2	2.5	10
Philips	Brilliance Big Bore	120	399.575	0.688	23.7	B	3	500	HELIX	0.976562	B	NA	NA	NA
Philips	Brilliance 64	120	249.936	0.984	16.29	L	2.5	500	HELIX	0.976562	L	NA	NA	NA
Philips	Brilliance Big Bore	120	400.148	0.813	26.5	B	3	530	HELIX	1.03516	B	NA	0.75	12
GE MEDICAL SYSTEMS	LightSpeed RT16	120	401.45	0.9375	22.58	STANDARD	2.5	500	HELICAL MODE	0.976562	BODY FILTER	1.2	1.25	20
GE MEDICAL SYSTEMS	Discovery CT750 HD	120	79.6	0.984375	6.52	STANDARD	2.5	400	HELICAL MODE	0.78125	BODY FILTER	1.2	0.625	40
GE MEDICAL SYSTEMS	Revolution HD	120	80	0.984375	6.43	STANDARD	2.5	400	HELICAL MODE	0.78125	BODY FILTER	1.2	0.625	40
GE MEDICAL SYSTEMS	Revolution HD	120	79.6	0.984375	6.43	STANDARD	2.5	400	HELICAL MODE	0.78125	BODY FILTER	1.2	0.625	40
GE MEDICAL SYSTEMS	Revolution CT	120	77	0.992187	5.47	STANDARD	2.5	400	HELICAL MODE	0.78125	BODY FILTER	0.7	0.625	80
GE MEDICAL SYSTEMS	LightSpeed RT16	120	84	1.75	4.8	STANDARD	2.5	500	HELICAL MODE	0.976562	BODY FILTER	1.2	0.625	10
SIEMENS	SOMATOM Definition Flash	120	70	0.6	7.83	['I41f', '2']	2	307	no_scan_options	0.599609	WEDGE_3	1.2	0.6	38.4
SIEMENS	SOMATOM Force	120	70	0.6	8.09	['Bf40d', '2']	2	360	no_scan_options	0.703125	FLAT	0.8	0.6	57.6
GE MEDICAL SYSTEMS	Discovery CT750 HD	120	79.6	0.984375	6.43	STANDARD	2.5	380	HELICAL MODE	0.742188	BODY FILTER	1.2	0.625	40
GE MEDICAL SYSTEMS	Discovery CT750 HD	120	79.6	0.984375	6.43	STANDARD	2.5	380	HELICAL MODE	0.742188	BODY FILTER	1.2	0.625	40
GE MEDICAL SYSTEMS	Discovery CT750 HD	120	80	0.984375	6.52	STANDARD	2.5	380	HELICAL MODE	0.742188	BODY FILTER	1.2	0.625	40
GE MEDICAL SYSTEMS	Revolution HD	120	80	0.984375	6.43	STANDARD	2.5	380	HELICAL MODE	0.742188	BODY FILTER	1.2	0.625	40
GE MEDICAL SYSTEMS	Discovery CT750 HD	120	79.6	0.984375	6.52	STANDARD	2.5	380	HELICAL MODE	0.742188	BODY FILTER	1.2	0.625	40
GE MEDICAL SYSTEMS	Revolution HD	120	137.6	0.984375	5.47	STANDARD	2.5	380	HELICAL MODE	0.742188	BODY FILTER	1.2	0.625	40
SIEMENS	SOMATOM Definition Flash	120	71	0.6	7.94	['I41f', '2']	2	309	no_scan_options	0.603516	WEDGE_3	1.2	0.6	38.4
Philips	Brilliance Big Bore	140	374.544	0.817	28.3	B	3	600	HELIX	1.17188	B	NA	NA	NA
SIEMENS	SOMATOM Definition Edge	120	300	1.5	13.47	B40s	2	500	no_scan_options	0.976562	FLAT	1.2	0.6	38.4
GE MEDICAL SYSTEMS	Discovery CT750 HD	120	79.6	0.984375	6.52	STANDARD	2.5	400	HELICAL MODE	0.78125	BODY FILTER	1.2	0.625	40
GE MEDICAL SYSTEMS	Discovery CT750 HD	120	80	0.984375	6.52	STANDARD	2.5	380	HELICAL MODE	0.742188	BODY FILTER	1.2	0.625	40
GE MEDICAL SYSTEMS	Discovery CT750 HD	120	80	0.984375	6.43	STANDARD	2.5	400	HELICAL MODE	0.78125	BODY FILTER	1.2	0.625	40
GE MEDICAL SYSTEMS	Discovery CT750 HD	120	79.6	0.984375	6.43	STANDARD	2.5	400	HELICAL MODE	0.78125	BODY FILTER	1.2	0.625	40
GE MEDICAL SYSTEMS	LightSpeed VCT	120	79.2	0.984375	6.12	STANDARD	2.5	400	HELICAL MODE	0.78125	BODY FILTER	1.2	0.625	40
GE MEDICAL SYSTEMS	LightSpeed RT16	120	520.344	1.375	23.54	STANDARD	5	360	HELICAL MODE	0.703125	BODY FILTER	1.2	1.25	20
GE MEDICAL SYSTEMS	Revolution CT	120	49	0.507812	3.54	STANDARD	2.5	380	HELICAL MODE	0.742188	MEDIUM FILTER	0.7	0.625	80
GE MEDICAL SYSTEMS	Revolution CT	120	49	0.507812	3.54	STANDARD	2.5	380	HELICAL MODE	0.742188	MEDIUM FILTER	0.7	0.625	80
GE MEDICAL SYSTEMS	LightSpeed VCT	120	31.6	1.375	1.99	STANDARD	2.5	360	HELICAL MODE	0.703125	MEDIUM FILTER	1.2	0.625	40
TOSHIBA	Aquilion ONE	120	108	NA	5.7	FC55	1	293.75	HELICAL_CT	['0.573', '0.573']	LARGE	['0.9', '0.8']	NA	NA
GE MEDICAL SYSTEMS	Discovery CT750 HD	120	256	0.984375	19.8	STANDARD	5	360	HELICAL MODE	0.703125	BODY FILTER	0.7	0.625	40
GE MEDICAL SYSTEMS	LightSpeed VCT	120	256	0.984375	19.79	CHST	5	360	HELICAL MODE	0.703125	BODY FILTER	0.7	0.625	40
GE MEDICAL SYSTEMS	Optima CT660	120	192	0.96875	18.39	STANDARD	5	360	HELICAL MODE	0.703125	BODY FILTER	1.2	0.625	20
GE MEDICAL SYSTEMS	LightSpeed VCT	120	160	0.984375	13.42	STANDARD	5	360	HELICAL MODE	0.703125	BODY FILTER	0.7	0.625	40
GE MEDICAL SYSTEMS	Revolution EVO	120	192	1.375	12.16	STANDARD	5	360	HELICAL MODE	0.703125	BODY FILTER	1.2	0.625	40
GE MEDICAL SYSTEMS	Revolution EVO	120	192	1.375	12.16	STANDARD	5	360	HELICAL MODE	0.703125	BODY FILTER	1.2	0.625	40
GE MEDICAL SYSTEMS	LightSpeed RT16	120	429.9	0.9375	14.36	STANDARD	2.5	500	HELICAL MODE	0.976562	BODY FILTER	1.2	1.25	20
Philips	Brilliance 64	120	185.377	0.797	12.1	B	4	400	HELIX	0.78125	B	NA	NA	NA
SIEMENS	Sensation 64	120	250	1	16.85	B40f	5	366	no_scan_options	0.714844	0	1.2	1.2	28.8
TOSHIBA	Aquilion ONE	120	30	0.994	2.6	FC56	3	312.5	HELICAL_CT	0.61	LARGE	['0.9', '0.8']	NA	NA
TOSHIBA	Aquilion PRIME	120	24	0.95	2.2	FC56	3	342.187	HELICAL_CT	0.668	LARGE	['0.9', '0.8']	0.5	40
SIEMENS	Scope	130	120.8	1.1	10.82	B31s	5	300	no_scan_options	0.585938	1	0.95	1.2	19.2
GE MEDICAL SYSTEMS	BrightSpeed S	120	262.08	1.35	NA	STANDARD	5	408	HELICAL MODE	0.796875	BODY FILTER	1.2	2.5	20
SIEMENS	Biograph20	120	84	0.6	11.24	B31f	2	500	no_scan_options	0.976562	FLAT	1.2	0.6	12
Philips	iCT 256	120	90.045	0.758	6.1	B	3	347	HELIX	0.677734	B	NA	0.625	80
GE MEDICAL SYSTEMS	LightSpeed RT	140	155.04	0.75	22.8	STANDARD	2.5	480	HELICAL MODE	0.9375	BODY FILTER	1.2	2.5	10
TOSHIBA	Aquilion	120	69.5	0.828	7.8	FC01	2	379.687	HELICAL_CT	0.741	LARGE	['0.9', '0.8']	0.5	32
Philips	Brilliance Big Bore	120	300.12	0.813	17.8	B	3	600	HELIX	1.17188	B	NA	NA	NA
Philips	Brilliance Big Bore	120	324.896	0.813	19.2	C	3	600	HELIX	1.17188	C	NA	NA	NA
TOSHIBA	Aquilion	120	75	0.641	11.3	FC18	3	320	HELICAL_CT	0.625	SMALL	['0.9', '0.8']	NA	NA
TOSHIBA	Aquilion	120	75	0.828	7.6	FC18	3	317.5	HELICAL_CT	0.62	SMALL	['0.9', '0.8']	NA	NA
TOSHIBA	Aquilion ONE	100	50	0.813	2.9	FC18	3	328.125	HELICAL_CT	0.64	LARGE EC	['0.9', '0.8']	0.5	40
TOSHIBA	Aquilion/LB	120	175	1.438	12.6	FC18	3	400	HELICAL_CT	0.781	LARGE	['0.9', '0.8']	1	16
TOSHIBA	Aquilion PRIME	120	105	0.813	11.1	FC18	3	379.687	HELICAL_CT	0.741	LARGE	['0.9', '0.8']	0.5	40
TOSHIBA	Aquilion PRIME	120	105	0.813	11.1	FC18	3	379.687	HELICAL_CT	0.741	LARGE	['0.9', '0.8']	0.5	40
SIEMENS	SOMATOM Definition AS	100	60.5	0.8	4.52	B30f	5	314	no_scan_options	0.613281	FLAT	1.2	0.6	19.2
GE MEDICAL SYSTEMS	LightSpeed VCT	120	441	0.984375	18.55	STANDARD	2.5	293	HELICAL MODE	0.572266	BODY FILTER	1.2	0.625	40
SIEMENS	SOMATOM Definition Flash	100	45.5	0.6	3.05	['I31f', '3']	1	371	no_scan_options	0.724609	WEDGE_3	1.2	0.6	38.4
GE MEDICAL SYSTEMS	Revolution CT	120	41	0.992188	4.02	STANDARD	2.5	400	HELICAL MODE	0.78125	BODY FILTER	0.7	0.625	80
GE MEDICAL SYSTEMS	LightSpeed RT16	120	193.546	0.9375	9.23	STANDARD	1.25	402	HELICAL MODE	0.785156	BODY FILTER	1.2	1.25	20
GE MEDICAL SYSTEMS	Discovery CT750 HD	120	55.6	1.375	3.52	STANDARD	2.5	400	HELICAL MODE	0.78125	BODY FILTER	1.2	0.625	40
GE MEDICAL SYSTEMS	Revolution EVO	120	40	0.984375	3.45	STANDARD	1.25	400	HELICAL MODE	0.78125	BODY FILTER	1.2	0.625	40
