# Supplementary material for: Comprehensive Investigation on Controlling for CT Imaging Variabilities in Radiomics Studies
Source: Sci Rep. 2018 Aug 29;8:13047. doi: 10.1038/s41598-018-31509-z (PMC6115360; doi:10.1038/s41598-018-31509-z)
Supplement: Supplementary file 3 — Supplementary Dataset 2 [file 41598_2018_31509_MOESM3_ESM.xlsx]

## Sheet: Controlled Thresh
Feature	IV total HNSCC Patients	IV Total NSCLC Patients	IV Residual HNSCC Patients	IV Residual NSCLC Patients
X.333.1AutoCorrelation	0.163556	0.108421	0.162159	0.107495
X.333.1ClusterTendendcy	0.0264676	0.00851326	0.0149205	0.00479914
X.333.1Contrast	0.0329045	0.012804	0.0126168	0.00490956
X.333.1Correlation	0.0375733	0.00962661	0.0292295	0.00748885
X.333.1DifferenceEntropy	0.00209728	0.00234079	0.000924117	0.00103141
X.333.1Dissimilarity	0.0164559	0.0136104	0.00716725	0.00592792
X.333.1Energy	0.0182018	0.016209	0.0127264	0.0113331
X.333.1Entropy	0.000894108	0.000883999	0.000538788	0.000532696
X.333.1Homogeneity	0.0185522	0.0130301	0.00815031	0.00572435
X.333.1Homogeneity2	0.0246439	0.0174796	0.0102382	0.00726186
X.333.1InformationMeasureCorr1	0.0178983	0.00715215	0.0106821	0.00426855
X.333.1InformationMeasureCorr2	0.00342371	0.000696901	0.00279705	0.000569344
X.333.1InverseDiffMomentNorm	0.000565897	0.000156775	0.000561357	0.000155517
X.333.1InverseDiffNorm	0.00115123	0.000528483	0.00113511	0.000521083
X.333.1InverseVariance	0.0244556	0.017587	0.00996432	0.00716574
X.333.1MaxProbability	0.764046	0.672917	0.763899	0.672788
X.333.1SumAverage	0.0859573	0.128553	0.0853726	0.127679
X.333.1SumEntropy	0.00163791	0.00170045	0.000852282	0.000884826
X.333.1SumVariance	0.162282	0.0946371	0.160844	0.0937986
X.333.1Variance	0.0264676	0.00851326	0.0149205	0.00479914
X.333GrayLevelNonuniformity	0.0150963	0.0149819	0.0101315	0.0100548
X.333HighGrayLevelRunEmpha	0.00684349	0.00990249	0.00632681	0.00915485
X.333LongRunEmphasis	0.000155149	0.000274975	0.0001203	0.000213211
X.333LongRunHighGrayLevelEmpha	0.00534838	0.00845789	0.00489385	0.0077391
X.333LongRunLowGrayLevelEmpha	60.5891	112.329	53.9769	100.071
X.333LowGrayLevelRunEmpha	63.6467	119.103	51.0021	95.4407
X.333RunLengthNonuniformity	0.000144779	0.00025261	0.000107478	0.000187527
X.333RunPercentage	4.77489e-05	8.50922e-05	3.57429e-05	6.36967e-05
X.333ShortRunEmphasis	3.54908e-05	6.29286e-05	2.64051e-05	4.68187e-05
X.333ShortRunHighGrayLevelEmpha	0.00639881	0.00945197	0.00592938	0.00875855
X.333ShortRunLowGrayLevelEmpha	60.3981	111.063	48.2824	88.7838
Busyness	0.00867187	0.0115702	0.00806651	0.0107625
Coarseness	0.0183789	0.0118632	0.00839097	0.00541621
Complexity	0.0134055	0.01087	0.00849169	0.00688557
Contrast	0.0155869	0.00587814	0.00867276	0.00327068
TextureStrength	0.0407394	0.0104759	0.0392278	0.0100872
EnergyNorm	0.00685724	0.00979818	0.00633863	0.00905716
GlobalEntropy	0.0026326	0.00307857	0.00137306	0.00160565
GlobalMax	0.00368977	0.00158913	0.00299255	0.00128885
GlobalMean	0.00396741	0.00663121	0.00369484	0.00617564
GlobalMedian	0.00331691	0.00903114	0.00305314	0.00831295
GlobalMin	40.5822	Inf	37.0357	Inf
GlobalStd	0.0125133	0.00622632	0.00685069	0.00340875
GlobalUniformity	0.0154656	0.0152799	0.0104477	0.0103223
Kurtosis	0.0199931	0.013472	0.0199928	0.0134718
Variance	0.024925	0.00928321	0.0134976	0.00502714

## Sheet: Controlled Thresh&Smooth
Feature	IV total HNSCC Patients	IV Total NSCLC Patients	IV Residual HNSCC Patients	IV Residual NSCLC Patients
X.333.1AutoCorrelation	0.35693	0.244078	0.356061	0.243484
X.333.1ClusterTendendcy	0.0275211	0.00937859	0.0192148	0.00654799
X.333.1Contrast	0.0263392	0.0109017	0.0128839	0.0053326
X.333.1Correlation	0.00479379	0.00274347	0.00421405	0.00241168
X.333.1DifferenceEntropy	0.00208575	0.00217999	0.00091948	0.000961026
X.333.1Dissimilarity	0.0134941	0.0116653	0.00599086	0.00517893
X.333.1Energy	0.0266235	0.024813	0.0183392	0.0170921
X.333.1Entropy	0.00136364	0.00136504	0.000694669	0.000695381
X.333.1Homogeneity	0.014176	0.0124862	0.00793908	0.00699276
X.333.1Homogeneity2	0.0174098	0.0154656	0.0102906	0.00914146
X.333.1InformationMeasureCorr1	0.00978308	0.00538055	0.00839429	0.00461674
X.333.1InformationMeasureCorr2	0.00199967	0.000714322	0.00183026	0.000653807
X.333.1InverseDiffMomentNorm	0.000204151	6.08297e-05	0.000204118	6.08198e-05
X.333.1InverseDiffNorm	0.00113748	0.000592939	0.00113745	0.000592926
X.333.1InverseVariance	0.0179607	0.0158745	0.0103356	0.00913511
X.333.1MaxProbability	0.420867	0.398035	0.420866	0.398034
X.333.1SumAverage	0.20105	0.290107	0.200685	0.289581
X.333.1SumEntropy	0.00170826	0.00160331	0.000999129	0.000937745
X.333.1SumVariance	0.355882	0.22602	0.354997	0.225458
X.333.1Variance	0.0275211	0.00937859	0.0192148	0.00654799
X.333GrayLevelNonuniformity	0.0157786	0.0146634	0.0119482	0.0111038
X.333HighGrayLevelRunEmpha	0.00723201	0.0105668	0.00669564	0.0097831
X.333LongRunEmphasis	0.000196365	0.000237207	0.000163312	0.000197279
X.333LongRunHighGrayLevelEmpha	0.00457832	0.00528505	0.00430799	0.00497299
X.333LongRunLowGrayLevelEmpha	45.6608	69.7964	43.95	67.1814
X.333LowGrayLevelRunEmpha	61.7098	109.663	57.3317	101.883
X.333RunLengthNonuniformity	0.000190828	0.000231321	0.000143066	0.000173424
X.333RunPercentage	6.20828e-05	7.57621e-05	4.78202e-05	5.83569e-05
X.333ShortRunEmphasis	4.74022e-05	5.75858e-05	3.54057e-05	4.30121e-05
X.333ShortRunHighGrayLevelEmpha	0.00638465	0.00964571	0.00586571	0.00886171
X.333ShortRunLowGrayLevelEmpha	55.7293	81.3167	51.9099	75.7438
Busyness	0.0111359	0.0162894	0.0110232	0.0161247
Coarseness	0.0183009	0.0153346	0.00768466	0.00643909
Complexity	0.020009	0.0134347	0.0151435	0.0101678
Contrast	0.0138951	0.00695802	0.00832766	0.0041701
TextureStrength	0.0810774	0.0206739	0.0800479	0.0204114
EnergyNorm	0.00725701	0.0108991	0.00671845	0.0100902
GlobalEntropy	0.00288432	0.00285826	0.00166653	0.00165147
GlobalMax	0.00307167	0.00172997	0.00226762	0.00127713
GlobalMean	0.00400271	0.00667343	0.00373184	0.00622182
GlobalMedian	0.00352467	0.0112856	0.00326891	0.0104667
GlobalMin	72.629	1532.61	70.0808	1478.83
GlobalStd	0.0128208	0.00669927	0.00920844	0.0048117
GlobalUniformity	0.0159994	0.0150972	0.0121407	0.0114561
Kurtosis	0.0402263	0.02941	0.0402256	0.0294095
Variance	0.0253004	0.00987196	0.0181619	0.00708659

## Sheet: Controlled Thresh&BitDepth
Feature	IV total HNSCC Patients	IV Total NSCLC Patients	IV Residual HNSCC Patients	IV Residual NSCLC Patients
X.333.1AutoCorrelation	0.167704	0.123054	0.166336	0.12205
X.333.1ClusterTendendcy	0.0267674	0.00848794	0.0150665	0.00477758
X.333.1Contrast	0.036194	0.0127796	0.0138413	0.00488716
X.333.1Correlation	0.0346594	0.0095888	0.0270048	0.00747109
X.333.1DifferenceEntropy	0.00410095	0.00434472	0.00176918	0.00187434
X.333.1Dissimilarity	0.0164955	0.0135066	0.00715992	0.00586259
X.333.1Energy	0.0397916	0.0320094	0.0281518	0.022646
X.333.1Entropy	0.0027641	0.00303586	0.00145083	0.00159347
X.333.1Homogeneity	0.0187243	0.0105678	0.00905548	0.00511084
X.333.1Homogeneity2	0.0343233	0.0166162	0.01642	0.00794904
X.333.1InformationMeasureCorr1	0.0658629	0.019305	0.0384652	0.0112745
X.333.1InformationMeasureCorr2	0.0271477	0.00552977	0.0208395	0.00424485
X.333.1InverseDiffMomentNorm	0.000531053	0.000158779	0.000526115	0.000157303
X.333.1InverseDiffNorm	0.0011596	0.000539911	0.00114036	0.000530954
X.333.1InverseVariance	0.0365667	0.0220173	0.0194674	0.0117216
X.333.1MaxProbability	0.0493286	0.0355285	0.0371857	0.0267827
X.333.1SumAverage	0.0874945	0.13823	0.0869248	0.13733
X.333.1SumEntropy	0.00246659	0.00259624	0.00124011	0.00130529
X.333.1SumVariance	0.168243	0.0945531	0.166951	0.0938269
X.333.1Variance	0.0267674	0.00848794	0.0150665	0.00477758
X.333GrayLevelNonuniformity	0.020116	0.0167076	0.0130059	0.0108022
X.333HighGrayLevelRunEmpha	0.00654546	0.00759288	0.00606265	0.00703281
X.333LongRunEmphasis	0.0024212	0.00300695	0.00147276	0.00182905
X.333LongRunHighGrayLevelEmpha	0.003349	0.00419766	0.00229933	0.002882
X.333LongRunLowGrayLevelEmpha	0.789581	0.977615	0.750674	0.929442
X.333LowGrayLevelRunEmpha	2.86508	4.6245	2.35446	3.80031
X.333RunLengthNonuniformity	0.00236374	0.00370024	0.00139205	0.00217914
X.333RunPercentage	0.000751387	0.00122897	0.000466346	0.000762758
X.333ShortRunEmphasis	0.000538432	0.00101981	0.000338909	0.000641903
X.333ShortRunHighGrayLevelEmpha	0.00160152	0.00285061	0.001477	0.00262896
X.333ShortRunLowGrayLevelEmpha	0.533259	1.00194	0.429588	0.807155
Busyness	0.0162468	0.0207449	0.0161881	0.02067
Coarseness	0.0223491	0.0128681	0.0101921	0.0058684
Complexity	0.0193139	0.0132249	0.0155874	0.0106732
Contrast	0.0237789	0.0318607	0.0214679	0.0287642
TextureStrength	0.0476328	0.0183354	0.046937	0.0180675
EnergyNorm	0.00664671	0.00956924	0.00614384	0.00884526
GlobalEntropy	0.00997949	0.00848434	0.00925578	0.00786906
GlobalMax	0.00366096	0.0015848	0.00300671	0.00130158
GlobalMean	0.00384305	0.0064638	0.00357655	0.00601556
GlobalMedian	0.00567595	0.0125852	0.00540497	0.0119844
GlobalMin	14.684	Inf	13.6441	Inf
GlobalStd	0.0131501	0.00640641	0.00701827	0.00341914
GlobalUniformity	0.0217554	0.0698275	0.0201877	0.0647959
Kurtosis	0.0201491	0.0134004	0.0201489	0.0134002
Variance	0.0261405	0.00956006	0.0137875	0.00504234

## Sheet: Controll Thresh&Smooth&BitDepth
Feature	IV total HNSCC Patients	IV Total NSCLC Patients	IV Residual HNSCC Patients	IV Residual NSCLC Patients
X.333.1AutoCorrelation	0.356947	0.272327	0.356164	0.271729
X.333.1ClusterTendendcy	0.0277857	0.00933175	0.0194018	0.00651603
X.333.1Contrast	0.0284506	0.0108423	0.0139324	0.00530953
X.333.1Correlation	0.004674	0.00270146	0.00414723	0.002397
X.333.1DifferenceEntropy	0.00458305	0.00462693	0.00201787	0.0020372
X.333.1Dissimilarity	0.013476	0.0115336	0.00596862	0.00510832
X.333.1Energy	0.043234	0.038221	0.031611	0.0279456
X.333.1Entropy	0.00332022	0.00320881	0.00172588	0.00166797
X.333.1Homogeneity	0.0144972	0.0111749	0.00807095	0.00622139
X.333.1Homogeneity2	0.0266884	0.0194084	0.0155263	0.0112911
X.333.1InformationMeasureCorr1	0.0116588	0.00803613	0.00509639	0.00351281
X.333.1InformationMeasureCorr2	0.00288812	0.00136409	0.00167779	0.000792437
X.333.1InverseDiffMomentNorm	0.000203344	6.47066e-05	0.000203317	6.46983e-05
X.333.1InverseDiffNorm	0.00112912	0.000602042	0.00112896	0.000601958
X.333.1InverseVariance	0.0111954	0.0142076	0.007819	0.00992272
X.333.1MaxProbability	0.0499341	0.0478121	0.0373832	0.0357946
X.333.1SumAverage	0.200856	0.304997	0.20052	0.304487
X.333.1SumEntropy	0.00252481	0.00240657	0.00142001	0.00135351
X.333.1SumVariance	0.358945	0.235112	0.358178	0.23461
X.333.1Variance	0.0277857	0.00933175	0.0194018	0.00651603
X.333GrayLevelNonuniformity	0.018794	0.0160516	0.0156921	0.0134023
X.333HighGrayLevelRunEmpha	0.00687223	0.00653359	0.00636575	0.00605206
X.333LongRunEmphasis	0.00450938	0.00425282	0.00287533	0.00271174
X.333LongRunHighGrayLevelEmpha	0.00543254	0.00506688	0.00415385	0.00387426
X.333LongRunLowGrayLevelEmpha	0.46084	0.44093	0.46031	0.440423
X.333LowGrayLevelRunEmpha	0.94933	1.1992	0.921127	1.16358
X.333RunLengthNonuniformity	0.00356082	0.00428352	0.00205894	0.00247683
X.333RunPercentage	0.00133216	0.00147892	0.000830659	0.000922171
X.333ShortRunEmphasis	0.000797126	0.00106532	0.00048109	0.000642955
X.333ShortRunHighGrayLevelEmpha	0.00177663	0.0023646	0.00109768	0.00146095
X.333ShortRunLowGrayLevelEmpha	0.109559	0.138231	0.103468	0.130547
Busyness	0.0265422	0.0351005	0.0265406	0.0350983
Coarseness	0.0241718	0.0171779	0.0102302	0.00727017
Complexity	0.0359575	0.02063	0.0319537	0.0183329
Contrast	0.0332903	0.0402282	0.0324678	0.0392342
TextureStrength	0.0881151	0.0324635	0.0870028	0.0320537
EnergyNorm	0.00703019	0.0106476	0.00650946	0.00985891
GlobalEntropy	0.0287143	0.0237998	0.0280333	0.0232354
GlobalMax	0.00305711	0.00172408	0.00232084	0.00130886
GlobalMean	0.00386809	0.00649972	0.00360661	0.00606036
GlobalMedian	0.0046047	0.0113513	0.00445055	0.0109713
GlobalMin	22.2042	Inf	21.5135	Inf
GlobalStd	0.0133649	0.00685337	0.00932102	0.0047797
GlobalUniformity	0.0221419	0.0599358	0.0212202	0.0574408
Kurtosis	0.0398629	0.0289966	0.0398622	0.0289961
Variance	0.0262891	0.0100891	0.0183289	0.00703419

## Sheet: Chest Thresh
Feature	IV total HNSCC Patients	IV Total NSCLC Patients	IV Residual HNSCC Patients	IV Residual NSCLC Patients
X.333.1AutoCorrelation	0.538987	0.357293	0.504649	0.33453
X.333.1ClusterTendendcy	0.150433	0.0483863	0.0559722	0.0180033
X.333.1Contrast	0.795842	0.309684	0.106645	0.0414984
X.333.1Correlation	0.187483	0.0480347	0.0718336	0.0184044
X.333.1DifferenceEntropy	0.0201806	0.0225237	0.00252626	0.00281957
X.333.1Dissimilarity	0.222586	0.184098	0.0221008	0.0182793
X.333.1Energy	0.08442	0.0751776	0.0237471	0.0211473
X.333.1Entropy	0.00659494	0.00652038	0.00167348	0.00165456
X.333.1Homogeneity	0.119619	0.0840144	0.0140956	0.00990003
X.333.1Homogeneity2	0.139335	0.0988288	0.0185874	0.0131838
X.333.1InformationMeasureCorr1	0.0428508	0.0171232	0.0372534	0.0148864
X.333.1InformationMeasureCorr2	0.00975709	0.00198607	0.0093357	0.0019003
X.333.1InverseDiffMomentNorm	0.00210653	0.00058359	0.00172883	0.000478953
X.333.1InverseDiffNorm	0.00333128	0.00152926	0.00239929	0.00110142
X.333.1InverseVariance	0.140044	0.100711	0.0192102	0.0138148
X.333.1MaxProbability	0.551041	0.485318	0.545572	0.480501
X.333.1SumAverage	0.232478	0.347681	0.222527	0.3328
X.333.1SumEntropy	0.00586513	0.00608909	0.00149126	0.0015482
X.333.1SumVariance	0.544887	0.317759	0.50829	0.296416
X.333.1Variance	0.150433	0.0483863	0.0559722	0.0180033
X.333GrayLevelNonuniformity	0.0489757	0.0486046	0.0145916	0.014481
X.333HighGrayLevelRunEmpha	0.00745557	0.0107882	0.00716347	0.0103655
X.333LongRunEmphasis	0.000908188	0.0016096	0.00046491	0.000823971
X.333LongRunHighGrayLevelEmpha	0.00657641	0.0103999	0.00648029	0.0102479
X.333LongRunLowGrayLevelEmpha	362.204	671.51	205.89	381.711
X.333LowGrayLevelRunEmpha	476.086	890.903	226.71	424.244
X.333RunLengthNonuniformity	0.000921922	0.00160856	0.000456154	0.000795895
X.333RunPercentage	0.000302077	0.000538325	0.000152204	0.00027124
X.333ShortRunEmphasis	0.000227779	0.000403873	0.000112905	0.000200191
X.333ShortRunHighGrayLevelEmpha	0.00691103	0.0102086	0.00650504	0.00960889
X.333ShortRunLowGrayLevelEmpha	455.465	837.529	208.074	382.615
Busyness	0.0269064	0.035899	0.0108206	0.014437
Coarseness	0.121799	0.0786192	0.013026	0.00840802
Complexity	0.277814	0.225268	0.121712	0.0986912
Contrast	0.13879	0.0523405	0.0179622	0.0067739
TextureStrength	0.0984394	0.025313	0.0959901	0.0246832
EnergyNorm	0.00752665	0.0107547	0.00722506	0.0103238
GlobalEntropy	0.0136915	0.0160108	0.00350207	0.00409532
GlobalMax	0.00961211	0.00413981	0.00527082	0.00227007
GlobalMean	0.00376904	0.00629966	0.00363825	0.00608106
GlobalMedian	0.00498205	0.0135649	0.00484278	0.0131857
GlobalMin	42.1916	Inf	41.2903	Inf
GlobalStd	0.0741414	0.0368911	0.0213157	0.0106062
GlobalUniformity	0.0509395	0.0503278	0.0150828	0.0149017
Variance	0.226854	0.0844907	0.0705439	0.0262738
Kurtosis	0.0271399	0.0182878	0.0271293	0.0182806

## Sheet: Chest Thresh&Smooth
Feature	IV total HNSCC Patients	IV Total NSCLC Patients	IV Residual HNSCC Patients	IV Residual NSCLC Patients
X.333.1AutoCorrelation	0.489308	0.334602	0.481339	0.329152
X.333.1ClusterTendendcy	0.0750768	0.0255845	0.0487062	0.016598
X.333.1Contrast	0.170447	0.0705475	0.0374147	0.0154859
X.333.1Correlation	0.0135131	0.00773352	0.00838564	0.00479907
X.333.1DifferenceEntropy	0.00869283	0.00908562	0.00166785	0.00174321
X.333.1Dissimilarity	0.0656858	0.0567835	0.0101931	0.00881161
X.333.1Energy	0.0498319	0.0464432	0.0221044	0.0206013
X.333.1Entropy	0.00402224	0.00402637	0.00122402	0.00122528
X.333.1Homogeneity	0.044309	0.0390274	0.00881825	0.00776713
X.333.1Homogeneity2	0.0532216	0.0472783	0.0114437	0.0101658
X.333.1InformationMeasureCorr1	0.0212449	0.0116844	0.0192075	0.0105638
X.333.1InformationMeasureCorr2	0.00431534	0.00154153	0.00405391	0.00144814
X.333.1InverseDiffMomentNorm	0.000279075	8.31545e-05	0.000270394	8.05678e-05
X.333.1InverseDiffNorm	0.00142035	0.000740392	0.00137669	0.000717632
X.333.1InverseVariance	0.0551413	0.0487365	0.0118907	0.0105096
X.333.1MaxProbability	0.363706	0.343975	0.363584	0.34386
X.333.1SumAverage	0.25337	0.365603	0.251009	0.362197
X.333.1SumEntropy	0.00338447	0.00317654	0.00155354	0.00145809
X.333.1SumVariance	0.490351	0.311422	0.482145	0.30621
X.333.1Variance	0.0750768	0.0255845	0.0487062	0.016598
X.333GrayLevelNonuniformity	0.0256978	0.0238816	0.0146513	0.0136158
X.333HighGrayLevelRunEmpha	0.00693415	0.0101316	0.00673906	0.00984654
X.333LongRunEmphasis	0.00069536	0.000839987	0.000370756	0.000447869
X.333LongRunHighGrayLevelEmpha	0.0050143	0.00578833	0.00468252	0.00540533
X.333LongRunLowGrayLevelEmpha	124.253	189.931	120.609	184.362
X.333LowGrayLevelRunEmpha	145.635	258.804	139.351	247.637
X.333RunLengthNonuniformity	0.000719347	0.000871993	0.000338346	0.000410143
X.333RunPercentage	0.000234199	0.000285802	0.000115375	0.000140797
X.333ShortRunEmphasis	0.000178052	0.000216303	8.39733e-05	0.000102014
X.333ShortRunHighGrayLevelEmpha	0.00602982	0.00910963	0.00584527	0.00883084
X.333ShortRunLowGrayLevelEmpha	114.793	167.498	109.413	159.648
Busyness	0.0174618	0.025543	0.0143812	0.0210366
Coarseness	0.0550035	0.0460882	0.0109573	0.00918128
Complexity	0.0970219	0.0651437	0.0438834	0.0294647
Contrast	0.0445099	0.0222885	0.0131841	0.00660199
TextureStrength	0.134301	0.0342455	0.133791	0.0341153
EnergyNorm	0.00694759	0.0104344	0.00675315	0.0101423
GlobalEntropy	0.00708042	0.00701646	0.00314364	0.00311524
GlobalMax	0.00587073	0.00330641	0.00511058	0.00287829
GlobalMean	0.00376649	0.0062796	0.00361099	0.00602034
GlobalMedian	0.00367951	0.0117814	0.00360029	0.0115278
GlobalMin	89.3871	1886.23	89.1029	1880.24
GlobalStd	0.0339026	0.0177152	0.0213245	0.0111428
GlobalUniformity	0.0263098	0.0248263	0.0148548	0.0140172
Variance	0.0799205	0.0311842	0.0477424	0.0186286
Kurtosis	0.0416845	0.0304761	0.0416843	0.030476

## Sheet: Chest Thresh&BitDepth
Feature	IV total HNSCC Patients	IV Total NSCLC Patients	IV Residual HNSCC Patients	IV Residual NSCLC Patients
X.333.1AutoCorrelation	0.530859	0.389521	0.496516	0.364321
X.333.1ClusterTendendcy	0.152059	0.048218	0.0562323	0.0178313
X.333.1Contrast	0.869468	0.306997	0.114116	0.0402929
X.333.1Correlation	0.170125	0.0470664	0.0660734	0.0182797
X.333.1DifferenceEntropy	0.0418184	0.0443042	0.0067811	0.00718419
X.333.1Dissimilarity	0.223296	0.182837	0.0221565	0.0181419
X.333.1Energy	0.158276	0.127322	0.0393539	0.0316573
X.333.1Entropy	0.0194077	0.0213159	0.00402361	0.00441921
X.333.1Homogeneity	0.130367	0.0735782	0.0145682	0.00822215
X.333.1Homogeneity2	0.219485	0.106254	0.0281998	0.0136517
X.333.1InformationMeasureCorr1	0.372733	0.109251	0.125981	0.036926
X.333.1InformationMeasureCorr2	0.138712	0.0282545	0.0653159	0.0133043
X.333.1InverseDiffMomentNorm	0.00198265	0.000592792	0.00161724	0.000483538
X.333.1InverseDiffNorm	0.00340967	0.00158755	0.00235957	0.00109862
X.333.1InverseVariance	0.220838	0.132969	0.0375539	0.0226117
X.333.1MaxProbability	0.169109	0.121799	0.0611916	0.0440727
X.333.1SumAverage	0.230166	0.363633	0.220028	0.347616
X.333.1SumEntropy	0.00924512	0.00973106	0.00250289	0.00263445
X.333.1SumVariance	0.577209	0.324392	0.539922	0.303437
X.333.1Variance	0.152059	0.048218	0.0562323	0.0178313
X.333GrayLevelNonuniformity	0.0522617	0.0434067	0.0201884	0.0167678
X.333HighGrayLevelRunEmpha	0.00716757	0.00831455	0.00685487	0.00795181
X.333LongRunEmphasis	0.0213397	0.0265023	0.00927299	0.0115163
X.333LongRunHighGrayLevelEmpha	0.0211285	0.0264826	0.0113416	0.0142156
X.333LongRunLowGrayLevelEmpha	2.65253	3.28421	2.49372	3.08759
X.333LowGrayLevelRunEmpha	22.2875	35.9741	18.8442	30.4163
X.333RunLengthNonuniformity	0.0175653	0.027497	0.0080106	0.0125399
X.333RunPercentage	0.0057976	0.00948259	0.00278001	0.004547
X.333ShortRunEmphasis	0.00386946	0.00732887	0.00190216	0.00360274
X.333ShortRunHighGrayLevelEmpha	0.00534974	0.00952221	0.00214823	0.00382372
X.333ShortRunLowGrayLevelEmpha	4.95898	9.31745	4.02412	7.56095
Busyness	0.0403865	0.0515681	0.034222	0.0436969
Coarseness	0.145855	0.08398	0.0156974	0.00903826
Complexity	0.233834	0.160114	0.113394	0.0776449
Contrast	0.164307	0.220151	0.0588944	0.0789111
TextureStrength	0.0987188	0.0380001	0.0969974	0.0373374
EnergyNorm	0.00723402	0.0104148	0.00695851	0.0100181
GlobalEntropy	0.154816	0.131621	0.147726	0.125594
GlobalMax	0.00951017	0.00411687	0.00525038	0.00227284
GlobalMean	0.00365599	0.00614918	0.00352166	0.00592324
GlobalMedian	0.00727688	0.016135	0.0071674	0.0158922
GlobalMin	18.7762	Inf	18.138	Inf
GlobalStd	0.0771658	0.0375934	0.021133	0.0102955
GlobalUniformity	0.0741612	0.238033	0.0666151	0.213812
Variance	0.236503	0.0864935	0.0684771	0.0250434
Kurtosis	0.0273468	0.0181872	0.0273382	0.0181815

## Sheet: Chest Thresh&Smooth&BitDepth
Feature	IV total HNSCC Patients	IV Total NSCLC Patients	IV Residual HNSCC Patients	IV Residual NSCLC Patients
X.333.1AutoCorrelation	0.479211	0.365606	0.471701	0.359876
X.333.1ClusterTendendcy	0.0755683	0.0253794	0.0487999	0.0163893
X.333.1Contrast	0.181464	0.0691544	0.0394135	0.0150202
X.333.1Correlation	0.0125015	0.00722559	0.00828881	0.00479074
X.333.1DifferenceEntropy	0.0204121	0.0206076	0.00468697	0.00473185
X.333.1Dissimilarity	0.0656403	0.056179	0.0101194	0.0086608
X.333.1Energy	0.0751532	0.0664391	0.0347917	0.0307576
X.333.1Entropy	0.010291	0.00994567	0.00317781	0.00307118
X.333.1Homogeneity	0.0447979	0.0345319	0.00983711	0.00758281
X.333.1Homogeneity2	0.0767788	0.0558353	0.0195768	0.0142367
X.333.1InformationMeasureCorr1	0.0660742	0.0455433	0.0102828	0.0070877
X.333.1InformationMeasureCorr2	0.0100606	0.00475172	0.00341711	0.00161394
X.333.1InverseDiffMomentNorm	0.000274986	8.7504e-05	0.000267049	8.49785e-05
X.333.1InverseDiffNorm	0.00141434	0.000754117	0.00135496	0.00072246
X.333.1InverseVariance	0.0289002	0.0366758	0.0163576	0.0207586
X.333.1MaxProbability	0.0860727	0.0824149	0.0395761	0.0378942
X.333.1SumAverage	0.249105	0.378262	0.246932	0.374962
X.333.1SumEntropy	0.00527529	0.00502826	0.00247007	0.0023544
X.333.1SumVariance	0.497558	0.325905	0.48964	0.320718
X.333.1Variance	0.0755683	0.0253794	0.0487999	0.0163893
X.333GrayLevelNonuniformity	0.0275906	0.0235645	0.0232146	0.019827
X.333HighGrayLevelRunEmpha	0.00663226	0.00630544	0.00643644	0.00611927
X.333LongRunEmphasis	0.0184984	0.017446	0.00682397	0.00643572
X.333LongRunHighGrayLevelEmpha	0.0198031	0.0184702	0.00828396	0.00772638
X.333LongRunLowGrayLevelEmpha	0.508592	0.486619	0.507003	0.485098
X.333LowGrayLevelRunEmpha	1.52403	1.92517	1.44603	1.82664
X.333RunLengthNonuniformity	0.0162176	0.0195091	0.0065085	0.00782946
X.333RunPercentage	0.00593626	0.00659024	0.00258133	0.00286571
X.333ShortRunEmphasis	0.00339049	0.00453124	0.00160966	0.00215124
X.333ShortRunHighGrayLevelEmpha	0.00344113	0.00457997	0.00189607	0.00252358
X.333ShortRunLowGrayLevelEmpha	0.161857	0.204216	0.139092	0.175493
Busyness	0.0408245	0.0539879	0.0400667	0.0529858
Coarseness	0.0713761	0.050724	0.014623	0.0103919
Complexity	0.0962619	0.0552285	0.0586614	0.0336559
Contrast	0.0698354	0.0843894	0.0535954	0.064765
TextureStrength	0.113141	0.0416838	0.112709	0.0415245
EnergyNorm	0.00674316	0.0102129	0.00655177	0.00992299
GlobalEntropy	0.128691	0.106666	0.126394	0.104762
GlobalMax	0.00583378	0.00329	0.00515525	0.00290734
GlobalMean	0.00366587	0.00615992	0.00351015	0.00589827
GlobalMedian	0.00516899	0.0127423	0.00508217	0.0125283
GlobalMin	31.0458	Inf	30.8897	Inf
GlobalStd	0.0350455	0.0179709	0.0212062	0.0108743
GlobalUniformity	0.0400323	0.108363	0.0391755	0.106044
Variance	0.0824469	0.0316411	0.0472332	0.0181269
Kurtosis	0.0409623	0.0297963	0.0409623	0.0297963

## Sheet: Head Thresh
Feature	IV total HNSCC Patients	IV Total NSCLC Patients	IV Residual HNSCC Patients	IV Residual NSCLC Patients
X.333.1AutoCorrelation	0.368008	0.243951	0.354031	0.234686
X.333.1ClusterTendendcy	0.130204	0.0418798	0.0586291	0.0188579
X.333.1Contrast	0.912706	0.355159	0.161277	0.0627574
X.333.1Correlation	0.239532	0.0613702	0.100314	0.0257012
X.333.1DifferenceEntropy	0.0193894	0.0216406	0.00198499	0.00221547
X.333.1Dissimilarity	0.205148	0.169674	0.021435	0.0177285
X.333.1Energy	0.0932657	0.0830549	0.0320052	0.0285012
X.333.1Entropy	0.00572371	0.005659	0.00167227	0.00165336
X.333.1Homogeneity	0.129226	0.0907616	0.0195712	0.0137458
X.333.1Homogeneity2	0.149473	0.106019	0.0305921	0.0216986
X.333.1InformationMeasureCorr1	0.0424352	0.0169571	0.0372813	0.0148976
X.333.1InformationMeasureCorr2	0.0114316	0.00232691	0.0105017	0.00213764
X.333.1InverseDiffMomentNorm	0.00288476	0.000799188	0.00224368	0.000621584
X.333.1InverseDiffNorm	0.0037603	0.0017262	0.00247435	0.00113587
X.333.1InverseVariance	0.153181	0.110159	0.0290857	0.0209167
X.333.1MaxProbability	1.30918	1.15303	1.30771	1.15174
X.333.1SumAverage	0.191203	0.285954	0.184862	0.27647
X.333.1SumEntropy	0.00519415	0.00539248	0.00128011	0.00132899
X.333.1SumVariance	0.369876	0.215698	0.354713	0.206856
X.333.1Variance	0.130204	0.0418798	0.0586291	0.0188579
X.333GrayLevelNonuniformity	0.0509424	0.0505565	0.0159273	0.0158066
X.333HighGrayLevelRunEmpha	0.00701585	0.0101519	0.00651971	0.00943397
X.333LongRunEmphasis	0.000846594	0.00150044	0.000550872	0.000976323
X.333LongRunHighGrayLevelEmpha	0.00635066	0.0100429	0.00600499	0.00949624
X.333LongRunLowGrayLevelEmpha	311.247	577.038	239.624	444.252
X.333LowGrayLevelRunEmpha	445.734	834.105	293.758	549.712
X.333RunLengthNonuniformity	0.000831358	0.00145055	0.000430448	0.000751044
X.333RunPercentage	0.00027037	0.00048182	0.000147186	0.000262297
X.333ShortRunEmphasis	0.000206237	0.000365677	0.00010595	0.00018786
X.333ShortRunHighGrayLevelEmpha	0.00650744	0.00961243	0.00589289	0.00870466
X.333ShortRunLowGrayLevelEmpha	442.591	813.855	271.195	498.684
Busyness	0.0259736	0.0346544	0.0099557	0.0132831
Coarseness	0.13618	0.0879019	0.00890699	0.0057493
Complexity	0.234898	0.19047	0.113968	0.0924117
Contrast	0.142207	0.0536291	0.0152137	0.0057374
TextureStrength	0.0823679	0.0211804	0.0810032	0.0208294
EnergyNorm	0.00709594	0.0101393	0.00659049	0.00941703
GlobalEntropy	0.0117588	0.0137508	0.00329459	0.00385269
GlobalMax	0.00719263	0.00309777	0.00465546	0.00200504
GlobalMean	0.00368636	0.00616147	0.00330933	0.00553128
GlobalMedian	0.00558901	0.0152175	0.00528373	0.0143863
GlobalMin	39.325	Inf	33.8971	Inf
GlobalStd	0.0660883	0.032884	0.0203729	0.0101371
GlobalUniformity	0.0530354	0.0523986	0.0164145	0.0162174
Variance	0.230371	0.0858008	0.0878386	0.0327152
Kurtosis	0.0233463	0.0157315	0.0233092	0.0157065

## Sheet: Head Thresh&Smooth
Feature	IV total HNSCC Patients	IV Total NSCLC Patients	IV Residual HNSCC Patients	IV Residual NSCLC Patients
X.333.1AutoCorrelation	0.41033	0.280594	0.404344	0.276501
X.333.1ClusterTendendcy	0.0552188	0.0188174	0.0409774	0.0139642
X.333.1Contrast	0.123387	0.0510698	0.0315113	0.0130425
X.333.1Correlation	0.0152835	0.00874669	0.00946175	0.00541492
X.333.1DifferenceEntropy	0.00779585	0.0081481	0.00125208	0.00130865
X.333.1Dissimilarity	0.0516599	0.0446585	0.00787341	0.00680634
X.333.1Energy	0.0536303	0.0499834	0.0163145	0.0152051
X.333.1Entropy	0.00360487	0.00360857	0.00100235	0.00100338
X.333.1Homogeneity	0.0459571	0.0404791	0.00659211	0.00580634
X.333.1Homogeneity2	0.0563845	0.0500881	0.00898969	0.00798581
X.333.1InformationMeasureCorr1	0.0193329	0.0106328	0.0161674	0.00889182
X.333.1InformationMeasureCorr2	0.00464431	0.00165904	0.00382177	0.00136521
X.333.1InverseDiffMomentNorm	0.000344555	0.000102665	0.000340818	0.000101552
X.333.1InverseDiffNorm	0.00161483	0.00084177	0.00159811	0.000833054
X.333.1InverseVariance	0.0597162	0.05278	0.00895256	0.0079127
X.333.1MaxProbability	0.516681	0.488651	0.516295	0.488286
X.333.1SumAverage	0.244193	0.352361	0.241906	0.349061
X.333.1SumEntropy	0.0027858	0.00261464	0.0011726	0.00110056
X.333.1SumVariance	0.40968	0.260187	0.403524	0.256278
X.333.1Variance	0.0552188	0.0188174	0.0409774	0.0139642
X.333GrayLevelNonuniformity	0.023332	0.0216829	0.0100906	0.0093774
X.333HighGrayLevelRunEmpha	0.00653964	0.00955517	0.00614162	0.00897362
X.333LongRunEmphasis	0.000606685	0.000732868	0.000361569	0.000436771
X.333LongRunHighGrayLevelEmpha	0.00516839	0.0059662	0.00430127	0.00496523
X.333LongRunLowGrayLevelEmpha	50.5978	77.3431	49.8393	76.1836
X.333LowGrayLevelRunEmpha	49.2264	87.479	47.7642	84.8808
X.333RunLengthNonuniformity	0.000609955	0.000739388	0.000284128	0.00034442
X.333RunPercentage	0.000198521	0.000242263	9.91813e-05	0.000121035
X.333ShortRunEmphasis	0.000151928	0.000184567	7.01209e-05	8.51853e-05
X.333ShortRunHighGrayLevelEmpha	0.00559626	0.00845464	0.00531107	0.00802379
X.333ShortRunLowGrayLevelEmpha	41.535	60.6054	40.3378	58.8585
Busyness	0.0163275	0.0238836	0.0144437	0.0211281
Coarseness	0.058169	0.0487406	0.00699524	0.00586141
Complexity	0.0656084	0.0440517	0.035978	0.0241568
Contrast	0.0292692	0.0146567	0.0113756	0.00569637
TextureStrength	0.109832	0.0280061	0.109131	0.0278273
EnergyNorm	0.00656904	0.00986582	0.00617459	0.0092734
GlobalEntropy	0.00587395	0.00582088	0.0023825	0.00236098
GlobalMax	0.00461161	0.00259727	0.0040322	0.00227095
GlobalMean	0.00363605	0.00606213	0.00325304	0.00542356
GlobalMedian	0.0037197	0.0119101	0.00347497	0.0111265
GlobalMin	116.311	2454.38	114.532	2416.84
GlobalStd	0.0273257	0.0142786	0.0179467	0.00937771
GlobalUniformity	0.023976	0.0226241	0.0102401	0.00966273
Variance	0.0590177	0.0230281	0.0399241	0.015578
Kurtosis	0.0379808	0.0277683	0.0379808	0.0277683

[truncated: 2 more sheets: Head Thresh&BitDepth, Head Thresh&Smooth&BitDepth]
